# Supplementary material for: Identification of the nuclear localization signal in the Saccharomyces cerevisiae Pif1 DNA helicase
Source: PLoS Genet. 2023 Jul 24;19(7):e1010853. doi: 10.1371/journal.pgen.1010853 (PMC10399864; doi:10.1371/journal.pgen.1010853)
Supplement: S1 Table — (XLSX) [file pgen.1010853.s001.xlsx]

## Sheet: S1.
Supplemental Table 1. Yeast Strains used in this study
Strain name	Genotype	Source
AM1003	MATa-LEU2-tel/MATα-inc leu2-3,112/leu2 hml::ADE1/hml::ADE3 FS2::NAT/FS2 ade1 met13 ura3 hmr::HPH ade3::GAL-HO	[1]
AM1291	MATa-LEU2-tel/MATα-inc leu2-3,112/leu2 hml::ADE1/hml::ADE3 FS2::NAT/FS2 ade1 met13 ura3 hmr::HPH ade3::GAL-HO ChrⅢ16kb::lys2::IsnA4	[1]
AM2061	MATa-LEU2-tel/MATα-inc leu2-3,112/leu2 hml::ADE1/hml::ADE3 FS2::NAT/FS2 ade1 met13 ura3 hmr::HPH ade3::GAL-HO ChrⅢ16kb::lys2::IsnA4 pif1-m2	[2]
AM2191	MATa-LEU2-tel/MATα-inc leu2-3,112/leu2 hml::ADE1/hml::ADE3 FS2::NAT/FS2 ade1 met13 ura3 hmr::HPH ade3::GAL-HO ChrⅢ16kb::lys2::IsnA4 pif1::KANMX	[2]
AM5640	MATa-LEU2-tel/MATα-inc leu2-3,112/leu2 hml::ADE1/hml::ADE3 FS2::NAT/FS2 ade1 met13 ura3 hmr::KANMX ade3::GAL-HO	This study
AM5978	MATa-LEU2-tel/MATα-inc leu2-3,112/leu2 hml::ADE1/hml::ADE3 FS2::NAT/FS2 ade1 met13 ura3 hmr::KANMX ade3::GAL-HO ChrⅢ16kb::lys2::IsnA4	This study
AM6007	MATa-LEU2-tel/MATα-inc leu2-3,112/leu2 hml::ADE1/hml::ADE3 FS2::NAT/FS2 ade1 met13 ura3 hmr::KANMX ade3::GAL-HO pif1-NLS∆	This study
AM6032	MATa-LEU2-tel/MATα-inc leu2-3,112/leu2 hml::ADE1/hml::ADE3 FS2::NAT/FS2 ade1 met13 ura3 hmr::KANMX ade3::GAL-HO ChrⅢ16kb::lys2::IsnA4 pif1-NLSΔ	This study
AM6057	MATa-LEU2-tel/MATα-inc leu2-3,112/leu2 hml::ADE1/hml::ADE3 FS2::NAT/FS2 ade1 met13 ura3 hmr::KANMX ade3::GAL-HO pif1-NLS∆+SV40 NLS	This study
AM6060	MATa-LEU2-tel/MATα-inc leu2-3,112/leu2 hml::ADE1/hml::ADE3 FS2::NAT/FS2 ade1 met13 ura3 hmr::KANMX ade3::GAL-HO ChrⅢ16kb::lys2::IsnA4 pif1-NLSΔ+SV40	This study
AM6121	MATa-LEU2-tel/MATα-inc leu2-3,112/leu2 hml::ADE1/hml::ADE3 FS2::NAT/FS2 ade1 met13 ura3 hmr::KANMX ade3::GAL-HO ChrⅢ16kb::lys2::IsnA4 pif1-m2	This study
AM6201	MATa-LEU2-tel/MATα-inc leu2-3,112/leu2 hml::ADE1/hml::ADE3 FS2::NAT/FS2 ade1 met13 ura3 hmr::KANMX ade3::GAL-HO ChrⅢ16kb::lys2::IsnA4 pif1-m2+NLS∆	This study
W303	MATa/MATa leu2-3,112/leu2-3,112, trp1-1/trp1-1, can1-100/can1-100, ura3-1/ura3-1, ade2-1/ade2-1, his3-11/his3-11	[3]
YCG57	MATa/MATa leu2-3,112/leu2-3,112, trp1-1/trp1-1, can1-100/can1-100, ura3-1/ura3-1, ade2-1/ade2-1, his3-11/his3-11, PIF1/pif1::NatMX6	This study
YCG59	MATa/MATa leu2-3,112/leu2-3,112, trp1-1/trp1-1, can1-100/can1-100, ura3-1/ura3-1, ade2-1/ade2-1, his3-11/his3-11, PIF1/pif1::NatMX6, DNA2/dna2::KanMX6	[4]
AM6737	MATa-LEU2-tel/MATα-inc leu2-3,112/leu2 hml::ADE1/hml::ADE3 FS2::NAT/FS2 ade1 met13 ura3 hmr::KANMX ade3::GAL-HO pif1-NLS∆-13x(Myc::KANMX)	This study
AM6740	MATa-LEU2-tel/MATα-inc leu2-3,112/leu2 hml::ADE1/hml::ADE3 FS2::NAT/FS2 ade1 met13 ura3 hmr::HPH ade3::GAL-HO PIF1-13x(Myc::KANMX)	This study
AM7077	MATa-LEU2-tel/MATα-inc leu2-3,112/leu2 hml::ADE1/hml::ADE3 FS2::NAT/FS2 ade1 met13 ura3 hmr::KANMX ade3::GAL-HO pif1-NLS∆+SV40-13x(Myc::KANMX)	This study
AM7068	MATa-LEU2-tel/MATα-inc leu2-3,112/leu2 hml::ADE1/hml::ADE3 FS2::NAT/FS2 ade1 met13 ura3 hmr::KANMX ade3::GAL-HO ChrⅢ16kb::lys2::IsnA4 pif1-m2+NLS∆-13x(Myc::KANMX)	This study
NP265	MATa hmlΔ hmrΔ ade1 lys5 leu2-3,112 trp1∷hisG ura3-52 ho ade3∷GAL-HO, pif1::KANMX, dna2::TRP1	This study
AM6867	MATα-inc leu2-3,112 hml::ADE3 FS2 ade1 met13 ura3 hmr::KANMX ade3::GAL-HO pif1-NLSΔ	This study
AM6870	MATα-inc leu2-3,112 hml::ADE3 FS2 ade1 met13 ura3 hmr::HPH ade3::GAL-HO	This study
AM6872	MATα-inc leu2-3,112 hml::ADE3 FS2 ade1 met13 ura3 hmr::HPH ade3::GAL-HO pif1-NLSΔ	This study
AM6900	AM6870 x NP265	This study
AM6902	AM6872 x NP265	This study

## Sheet: References
References
[1]	Deem A, Barker K, Vanhulle K, Downing B, Vayl A, Malkova A. Defective break-induced replication leads to half-crossovers in Saccharomyces cerevisiae. Genetics. 2008;179(4):1845-60. Epub 2008/08/12. doi: 10.1534/genetics.108.087940. PubMed PMID: 18689895; PubMed Central PMCID: PMCPMC2516063
[2]	Deem A, Keszthelyi A, Blackgrove T, Vayl A, Coffey B, Mathur R, et al. Break-induced replication is highly inaccurate. PLoS biology. 2011;9(2):e1000594. Epub 2011/02/25. doi: 10.1371/journal.pbio.1000594. PubMed PMID: 21347245; PubMed Central PMCID: PMC3039667
[3]	Thomas BJ, Rothstein R. Elevated recombination rates in transcriptionally active DNA. Cell. 1989;56(4):619-30. doi: 10.1016/0092-8674(89)90584-9. PubMed PMID: 2645056.
[4]	Geronimo CL, Singh SP, Galletto R, Zakian VA. The signature motif of the Saccharomyces cerevisiae Pif1 DNA helicase is essential in vivo for mitochondrial and nuclear functions and in vitro for ATPase activity. Nucleic Acids Res. 2018;46(16):8357-70. Epub 2018/09/22. doi: 10.1093/nar/gky655. PubMed PMID: 30239884; PubMed Central PMCID: PMCPMC6144861.
