# Supplementary material for: Identification of the nuclear localization signal in the Saccharomyces cerevisiae Pif1 DNA helicase
Source: PLoS Genet. 2023 Jul 24;19(7):e1010853. doi: 10.1371/journal.pgen.1010853 (PMC10399864; doi:10.1371/journal.pgen.1010853)
Supplement: S2 Table — (Related to Fig 4) (XLSX) [file pgen.1010853.s002.xlsx]

## Sheet: S2.
Supplemental Table 2. The effect of pif1 mutations on the distribution of DSB repair outcomes. (Related to Figure 4)
Relevant phenotypes	WT	pif1Δ	pif1-m2	pif1-NLSΔ	pif1-NLSΔ+SV40	pif1-m2+NLSΔ
Ade+Leu- (BIR or HC-II or GCR)	918 (75%)	510 (50%)	526 (54%)	400 (45%)	2003 (70%)	799 (55%)
Ade+Leu+ (GC)	151 (12%)	100 (10%)	144 (15%)	94 (10%)	414 (15%)	12 (1%)
Ade-red Leu- (CL)	108 (9%)	81 (8%)	52 (5%)	204 (23%)	289 (10%)	135 (9%)
Ade-white Leu- (HC-I)	43 (4%)	320 (32%)	258 (26%)	193 (22%)	139 (5%)	499 (35%)
Total events scored	1220 (100%)	1011 (100%)	980 (100%)	891 (100%)	2845 (100%)	1445 (100%)
The percentage of different repair outcomes was calculated based on the sum of scored total events from at least three independent biological experiments (see Material and Methods for details)
