# Supplementary material for: Identification of the nuclear localization signal in the Saccharomyces cerevisiae Pif1 DNA helicase
Source: PLoS Genet. 2023 Jul 24;19(7):e1010853. doi: 10.1371/journal.pgen.1010853 (PMC10399864; doi:10.1371/journal.pgen.1010853)
Supplement: S3 Table — (Related to Fig 5B). (XLSX) [file pgen.1010853.s003.xlsx]

## Sheet: S3.
Supplemental Table3. The rates of BIR-associated mutagenesis in various pif1-deficient mutants. (Related to Figure 5B)
Relevant Genotype	Rate of Lys + [x10-10]				Fold-reduction in mutation frequencyd
	Before galactose [0h]a		After galactose [frequency [7h -0h]]b
	Median	CI or rangec [# of repeats]	Median	CI or rangec [# of repeats]	Genetic background compared to	Fold change [P-value]
WT (PIF1)	432	291-533 [9]	38525	27174-47167 [9]	N.A.	N.A.
pif1Δ	49	44-83 [9]	1442	907-1663 [9]	WT (PIF1)	28 [<0.0001]
pif1-m2	43	35-61 [14]	7742	6459-9468 [14]	WT (PIF1)	5 [<0.0001]
pif1-NLSΔ	193	118-232 [18]	16898	15492-19466 [18]	WT (PIF1)	2.3 [<0.0001]
					pif1-m2	2.2 [<0.0001]
pif1-NLSΔ+SV40	206	188-260 [18]	29152	25852-30758 [18]	WT (PIF1)	1.3 [0.0089]
pif1-m2+NLSΔ	34	22-55[22]	5070	4907-6813 [22]	WT (PIF1)	7.5 [<0.0001]
					pif1-m2	1.5 [<0.0001]
					pif1-NLSΔ	3.3 [<0.0001]
					pif1∆	3.6 [<0.0001]
a Lys+ mutation rates based on the frequency of Lys+ at 0hr using Drake’s equation (see Material and Methods for details). b Lys+ mutation rates associated with Ade+ DSB repair events determined at 7 hrs. Rates were calculated as (7h frequency – 0h frequency). c Reported are 95% CI for strains based on the number of experiments in brackets. d Fold-reduction in mutation rates (at 7hrs) as compared…
