# Supplementary material for: Identification of the nuclear localization signal in the Saccharomyces cerevisiae Pif1 DNA helicase
Source: PLoS Genet. 2023 Jul 24;19(7):e1010853. doi: 10.1371/journal.pgen.1010853 (PMC10399864; doi:10.1371/journal.pgen.1010853)
Supplement: S4 Table — (Related to Fig 5B). (XLSX) [file pgen.1010853.s004.xlsx]

## Sheet: Legend S4
Supplemental Tabe S4: Calculation of the rates of BIR-associated mutagenesis in various pif1-deficient mutants. (Related to Figure 5B)
a	Total volume of yeast culture (ml)
b	Total number of colonies grown on all complete media( Sc-Ade) plates at 0h (before DSB induction)
c	Total volume of yeast culture (ml) plated on complete ( Sc-Ade) medium
d	Dilution factor for plating on complete ( Sc-Ade) medium
e	Total number of mutant (Lys+) colonies on selective ( Sc-Ade, Lys) medium at 7h (after DSB induction)
f	Total volume of culture (ml) plated on selective ( Sc-Ade, Lys) medium
g	Dilution factor for selective ( Sc-Ade, Lys) medium
h	Total number of cells plated on selective ( Sc-Ade, Lys) medium (Ctot=Ccom * Vsel*Dcom/ (Vcom*Dsel))
i	Total number of mutant (Lys+) cells in a culture (m=Csel*Vtot*Dsel/Vsel)
j	Mutant frequency (f=m/N)
k	Total number of cells in a culture (N=Ccom*Vtot* Dcom/Vcom)
l	Mutation rate
Rate (0h)	Equal to μ (see Materials and Methods)
Rate (7h)	Calculated as frequency at 7h - frequency at 0h (see Materials and Methods)

## Sheet: S4_A
Biological repeat (experiment) #	Genotype	Time	Vtota	Ccomb	Vcomc	Dcomd	Csele	Vself	Dselg	Ctoth	mi	fj	Nk	ml		rate (0h)	rate (7h)
1	WT (PIF1)	0hr	100	129	0.3	10000	9	50	1	215000000	18	4.18605e-08	430000000	1.96261e-08		1.96261e-08
		7hr	100	197	0.3	10000	1471	50	1	3.28333e+08	2942	4.4802e-06	6.56667e+08	7.26416e-07			4.43834e-06
2	WT (PIF1)	0hr	100	252	0.3	10000	72	50	1	420000000	144	1.71429e-07	840000000	4.67146e-08		4.67146e-08
		7hr	100	346	0.3	10000	2519	50	1	5.76667e+08	5038	4.36821e-06	1.15333e+09	6.58582e-07			4.19678e-06
3	WT (PIF1)	0hr	100	208	0.3	10000	51	50	1	3.46667e+08	102	1.47115e-07	6.93333e+08	4.32575e-08		4.32575e-08
		7hr	100	254	0.3	10000	2059	50	1	4.23333e+08	4118	4.86378e-06	8.46667e+08	7.5316e-07			4.71666e-06
4	WT (PIF1)	0hr	100	218	0.3	10000	41	50	1	3.63333e+08	82	1.12844e-07	7.26667e+08	3.49013e-08		3.49013e-08
		7hr	100	462	0.3	10000	2642	50	1	770000000	5284	3.43117e-06	1540000000	5.14095e-07			3.31832e-06
5	WT (PIF1)	0hr	100	189	0.3	10000	29	50	1	315000000	58	9.20635e-08	630000000	3.09831e-08		3.09831e-08
		7hr	100	357	0.3	10000	2347	50	1	595000000	4694	3.94454e-06	1190000000	6.00265e-07			3.85247e-06
6	WT (PIF1)	0hr	100	266	0.3	10000	42	50	1	4.43333e+08	84	9.47368e-08	8.86667e+08	2.9135e-08		2.9135e-08
		7hr	100	439	0.3	10000	2725	50	1	7.31667e+08	5450	3.72437e-06	1.46333e+09	5.55785e-07			3.62964e-06
7	WT (PIF1)	0hr	100	158	0.3	10000	61	50	1	2.63333e+08	122	2.31646e-07	5.26667e+08	6.54381e-08		6.54381e-08
		7hr	100	300	0.3	10000	1378	50	1	500000000	2756	2.756e-06	1000000000	4.50962e-07			2.52435e-06
8	WT (PIF1)	0hr	100	124	0.3	10000	31	50	1	2.06667e+08	62	1.5e-07	4.13333e+08	4.96457e-08		4.96457e-08
		7hr	100	181	0.3	10000	865	50	1	3.01667e+08	1730	2.8674e-06	6.03333e+08	5.01899e-07			2.7174e-06
9	WT (PIF1)	0hr	100	189	0.3	10000	59	50	1	315000000	118	1.87302e-07	630000000	5.33024e-08		5.33024e-08
		7hr	100	172	0.3	10000	1573	50	1	2.86667e+08	3146	5.48721e-06	5.73333e+08	8.81441e-07			5.29991e-06
															median	4.32575e-08	3.85247e-06
															Minimum	2.9135e-08	2.7174e-06
															Maximum	5.33024e-08	4.71666e-06

## Sheet: S4_B
Biological repeat (experiment) #	Genotype	Time	Vtota	Ccomb	Vcomc	Dcomd	Csele	Vself	Dselg	Ctoth	mi	fj	Nk	ml		Rate (0h)	Rate (7h)
1	pif1Δ	0 hr	100	145	0.3	10000	1	50	1	2.41667e+08	2	4.13793e-09	4.83333e+08	4.85328e-09		4.85328e-09
		7 hr	100	221	0.3	10000	48	50	1	3.68333e+08	96	1.30317e-07	7.36667e+08	3.88524e-08			1.26179e-07
2	pif1Δ	0 hr	100	365	0.3	10000	5	50	1	6.08333e+08	10	8.21918e-09	1.21667e+09	4.70871e-09		4.70871e-09
		7 hr	100	382	0.3	10000	63	50	1	6.36667e+08	126	9.89529e-08	1.27333e+09	2.77561e-08			9.07337e-08
3	pif1Δ	0 hr	100	226	0.3	10000	2	50	1	3.76667e+08	4	5.30973e-09	7.53333e+08	4.4168e-09		4.4168e-09
		7 hr	100	151	0.3	10000	45	50	1	2.51667e+08	90	1.78808e-07	5.03333e+08	5.41101e-08			1.73498e-07
4	pif1Δ	0 hr	100	486	0.3	10000	8	50	1	810000000	16	9.87654e-09	1620000000	4.81033e-09		4.81033e-09
		7 hr	100	546	0.3	10000	77	50	1	910000000	154	8.46154e-08	1820000000	2.27305e-08			7.47388e-08
5	pif1Δ	0 hr	100	234	0.3	10000	6	50	1	390000000	12	1.53846e-08	780000000	8.25879e-09		8.25879e-09
		7 hr	100	317	0.3	10000	96	50	1	5.28333e+08	192	1.81703e-07	1.05667e+09	4.66238e-08			1.66319e-07
6	pif1Δ	0 hr	100	310	0.3	10000	6	50	1	5.16667e+08	12	1.16129e-08	1.03333e+09	6.23406e-09		6.23406e-09
		7 hr	100	312	0.3	10000	81	50	1	520000000	162	1.55769e-07	1040000000	4.14003e-08			1.44156e-07
7	pif1Δ	0 hr	100	266	0.3	10000	1	50	1	4.43333e+08	2	2.25564e-09	8.86667e+08	2.64558e-09		2.64558e-09
		7 hr	100	351	0.3	10000	67	50	1	585000000	134	1.1453e-07	1170000000	3.16973e-08			1.12274e-07
8	pif1Δ	0 hr	100	201	0.3	10000	2	50	1	335000000	4	5.97015e-09	670000000	4.96615e-09		4.96615e-09
		7 hr	100	197	0.3	10000	51	50	1	3.28333e+08	102	1.5533e-07	6.56667e+08	4.56728e-08			1.4936e-07
9	pif1Δ	0 hr	100	234	0.3	10000	18	50	1	390000000	36	4.61538e-08	780000000	1.76143e-08		1.76143e-08
		7 hr	100	249	0.3	10000	81	50	1	415000000	162	1.95181e-07	830000000	5.18751e-08			1.49027e-07
															median	4.85328e-09	1.44156e-07
															Minimum	4.4168e-09	9.07337e-08
															Maximum	8.25879e-09	1.66319e-07

## Sheet: S4_C
Biological repeat (experiment) #	Genotype	Time	Vtota	Ccomb	Vcomc	Dcomd	Csele	Vself	Dselg	Ctoth	mi	fj	Nk	ml		Rate (0h)	Rate (7h)
1	pif1-m2	0 hr	100	372	0.3	10000	6	50	1	620000000	12	9.67742e-09	1240000000	5.19505e-09		5.19505e-09
		7 hr	100	373	0.3	10000	483	50	1	6.21667e+08	966	7.76944e-07	1.24333e+09	1.48824e-07			7.67266e-07
2	pif1-m2	0 hr	100	394	0.3	10000	3	50	1	6.56667e+08	6	4.56853e-09	1.31333e+09	3.18941e-09		3.18941e-09
		7 hr	100	414	0.3	10000	384	50	1	690000000	768	5.56522e-07	1380000000	1.1067e-07			5.51953e-07
3	pif1-m2	0 hr	100	425	0.3	10000	4	50	1	7.08333e+08	8	5.64706e-09	1.41667e+09	3.51664e-09		3.51664e-09
		7 hr	100	269	0.3	10000	427	50	1	4.48333e+08	854	9.52416e-07	8.96667e+08	1.86117e-07			9.46769e-07
4	pif1-m2	0 hr	100	321	0.3	10000	5	50	1	535000000	10	9.34579e-09	1070000000	5.35414e-09		5.35414e-09
		7 hr	100	338	0.3	10000	412	50	1	5.63333e+08	824	7.31361e-07	1.12667e+09	1.43759e-07			7.22015e-07
5	pif1-m2	0 hr	100	324	0.3	10000	4	50	1	540000000	8	7.40741e-09	1080000000	4.61287e-09		4.61287e-09
		7 hr	100	411	0.3	10000	556	50	1	685000000	1112	8.11679e-07	1370000000	1.52031e-07			8.04271e-07
6	pif1-m2	0 hr	100	427	0.3	10000	4	50	1	7.11667e+08	8	5.62061e-09	1.42333e+09	3.50017e-09		3.50017e-09
		7 hr	100	360	0.3	10000	683	50	1	600000000	1366	1.13833e-06	1200000000	2.06496e-07			1.13271e-06
7	pif1-m2	0 hr	100	379	0.3	10000	5	50	1	6.31667e+08	10	7.91557e-09	1.26333e+09	4.53477e-09		4.53477e-09
		7 hr	100	368	0.3	10000	401	50	1	6.13333e+08	802	6.53804e-07	1.22667e+09	1.29088e-07			6.45889e-07
8	pif1-m2	0 hr	100	362	0.3	10000	4	50	1	6.03333e+08	8	6.62983e-09	1.20667e+09	4.12865e-09		4.12865e-09
		7 hr	100	316	0.3	10000	434	50	1	5.26667e+08	868	8.24051e-07	1.05333e+09	1.60605e-07			8.17421e-07
9	pif1-m2	0 hr	100	394	0.3	10000	4	50	1	6.56667e+08	8	6.09137e-09	1.31333e+09	3.79333e-09		3.79333e-09
		7 hr	100	341	0.3	10000	416	50	1	5.68333e+08	832	7.31965e-07	1.13667e+09	1.4365e-07			7.25873e-07
10	pif1-m2	0 hr	100	386	0.3	10000	8	50	1	6.43333e+08	16	1.24352e-08	1.28667e+09	6.05653e-09		6.05653e-09
		7 hr	100	389	0.3	10000	509	50	1	6.48333e+08	1018	7.8509e-07	1.29667e+09	1.49126e-07			7.72655e-07
11	pif1-m2	0 hr	100	293	0.3	10000	7	50	1	4.88333e+08	14	1.43345e-08	9.76667e+08	7.29843e-09		7.29843e-09
		7 hr	100	325	0.3	10000	428	50	1	5.41667e+08	856	7.90154e-07	1.08333e+09	1.54349e-07			7.75819e-07
12	pif1-m2	0 hr	100	330	0.3	10000	247	50	1	550000000	494	4.49091e-07	1100000000	9.63115e-08		9.63115e-08
		7 hr	100	413	0.3	10000	715	50	1	6.88333e+08	1430	1.03874e-06	1.37667e+09	1.87114e-07			5.8965e-07
13	pif1-m2	0 hr	100	416	0.3	10000	1	50	1	6.93333e+08	2	1.44231e-09	1.38667e+09	1.69165e-09		1.69165e-09
		7 hr	100	335	0.3	10000	584	50	1	5.58333e+08	1168	1.04597e-06	1.11667e+09	1.94407e-07			1.04453e-06
14	pif1-m2	0 hr	100	389	0.3	10000	4	50	1	6.48333e+08	8	6.16967e-09	1.29667e+09	3.84208e-09		3.84208e-09
		7 hr	100	355	0.3	10000	554	50	1	5.91667e+08	1108	9.36338e-07	1.18333e+09	1.7548e-07			9.30168e-07
															median	4.33171e-09	7.74237e-07
															Minimum	3.50017e-09	6.45889e-07
															Maximum	6.05653e-09	9.46769e-07

## Sheet: S4_D
Biological repeat (experiment) #	Genotype	Time	Vtota	Ccomb	Vcomc	Dcomd	Csele	Vself	Dselg	Ctoth	mi	fj	Nk	ml		Rate (0h)	Rate (7h)
1	pif1-NLSΔ	0 hr	100	199	0.3	10000	17	50	1	3.31667e+08	34	5.12563e-08	6.63333e+08	1.98747e-08		1.98747e-08
		7 hr	100	267	0.3	10000	617	50	1	445000000	1234	1.38652e-06	890000000	2.555e-07			1.33526e-06
2	pif1-NLSΔ	0 hr	100	208	0.3	10000	8	50	1	3.46667e+08	16	2.30769e-08	6.93333e+08	1.12395e-08		1.12395e-08
		7 hr	100	238	0.3	10000	601	50	1	3.96667e+08	1202	1.51513e-06	7.93333e+08	2.80345e-07			1.49205e-06
3	pif1-NLSΔ	0 hr	100	143	0.3	10000	14	50	1	2.38333e+08	28	5.87413e-08	4.76667e+08	2.40728e-08		2.40728e-08
		7 hr	100	223	0.3	10000	524	50	1	3.71667e+08	1048	1.40987e-06	7.43333e+08	2.66565e-07			1.35112e-06
4	pif1-NLSΔ	0 hr	100	198	0.3	10000	8	50	1	330000000	16	2.42424e-08	660000000	1.18072e-08		1.18072e-08
		7 hr	100	237	0.3	10000	667	50	1	395000000	1334	1.68861e-06	790000000	3.07436e-07			1.66437e-06
5	pif1-NLSΔ	0 hr	100	178	0.3	10000	12	50	1	2.96667e+08	24	4.04494e-08	5.93333e+08	1.73489e-08		1.73489e-08
		7 hr	100	207	0.3	10000	560	50	1	345000000	1120	1.62319e-06	690000000	3.03687e-07			1.58274e-06
6	pif1-NLSΔ	0 hr	100	177	0.3	10000	15	50	1	295000000	30	5.08475e-08	590000000	2.0427e-08		2.0427e-08
		7 hr	100	204	0.3	10000	544	50	1	340000000	1088	1.6e-06	680000000	3.00722e-07			1.54915e-06
7	pif1-NLSΔ	0 hr	100	141	0.3	10000	13	50	1	235000000	26	5.53191e-08	470000000	2.31679e-08		2.31679e-08
		7 hr	100	138	0.3	10000	466	50	1	230000000	932	2.02609e-06	460000000	3.90345e-07			1.97077e-06
8	pif1-NLSΔ	0 hr	100	157	0.3	10000	4	50	1	2.61667e+08	8	1.52866e-08	5.23333e+08	9.51956e-09		9.51956e-09
		7 hr	100	151	0.3	10000	452	50	1	2.51667e+08	904	1.79603e-06	5.03333e+08	3.47734e-07			1.78074e-06
9	pif1-NLSΔ	0 hr	100	158	0.3	10000	9	50	1	2.63333e+08	18	3.41772e-08	5.26667e+08	1.60239e-08		1.60239e-08
		7 hr	100	156	0.3	10000	464	50	1	260000000	928	1.78462e-06	520000000	3.44062e-07			1.75044e-06
10	pif1-NLSΔ	0 hr	100	249	0.3	10000	54	50	1	415000000	108	1.3012e-07	830000000	3.77691e-08		3.77691e-08
		7 hr	100	273	0.3	10000	996	50	1	455000000	1992	2.18901e-06	910000000	3.75261e-07			2.05889e-06
11	pif1-NLSΔ	0 hr	100	165	0.3	10000	20	50	1	275000000	40	7.27273e-08	550000000	2.69679e-08		2.69679e-08
		7 hr	100	197	0.3	10000	663	50	1	3.28333e+08	1326	2.01929e-06	6.56667e+08	3.67983e-07			1.94656e-06
12	pif1-NLSΔ	0 hr	100	168	0.3	10000	5	50	1	280000000	10	1.78571e-08	560000000	1.02302e-08		1.02302e-08
		7 hr	100	205	0.3	10000	781	50	1	3.41667e+08	1562	2.28585e-06	6.83333e+08	4.06282e-07			2.268e-06
13	pif1-NLSΔ	0 hr	100	162	0.3	10000	13	50	1	270000000	26	4.81481e-08	540000000	2.01647e-08		2.01647e-08
		7 hr	100	217	0.3	10000	662	50	1	3.61667e+08	1324	1.83041e-06	7.23333e+08	3.33641e-07			1.78227e-06
14	pif1-NLSΔ	0 hr	100	183	0.3	10000	22	50	1	305000000	44	7.21311e-08	610000000	2.60723e-08		2.60723e-08
		7 hr	100	283	0.3	10000	843	50	1	4.71667e+08	1686	1.78728e-06	9.43333e+08	3.14043e-07			1.71515e-06
15	pif1-NLSΔ	0 hr	100	146	0.3	10000	13	50	1	2.43333e+08	26	5.34247e-08	4.86667e+08	2.23745e-08		2.23745e-08
		7 hr	100	226	0.3	10000	617	50	1	3.76667e+08	1234	1.63805e-06	7.53333e+08	3.01851e-07			1.58463e-06
16	pif1-NLSΔ	0 hr	100	212	0.3	10000	17	50	1	3.53333e+08	34	4.81132e-08	7.06667e+08	1.8656e-08		1.8656e-08
		7 hr	100	329	0.3	10000	1142	50	1	5.48333e+08	2284	2.08267e-06	1.09667e+09	3.50015e-07			2.03456e-06
17	pif1-NLSΔ	0 hr	100	296	0.3	10000	10	50	1	4.93333e+08	20	2.02703e-08	9.86667e+08	9.19285e-09		9.19285e-09
		7 hr	100	394	0.3	10000	908	50	1	6.56667e+08	1816	1.38274e-06	1.31333e+09	2.40292e-07			1.36247e-06
18	pif1-NLSΔ	0 hr	100	291	0.3	10000	18	50	1	485000000	36	3.71134e-08	970000000	1.41641e-08		1.41641e-08
		7 hr	100	374	0.3	10000	1043	50	1	6.23333e+08	2086	1.67326e-06	1.24667e+09	2.84923e-07			1.63615e-06
															median	1.92653e-08	1.68976e-06
															Minimum	1.18072e-08	1.54915e-06
															Maximum	2.31679e-08	1.94656e-06

## Sheet: S4_E
Biological repeat (experiment) #	Genotype	Time	Vtota	Ccomb	Vcomc	Dcomd	Csele	Vself	Dselg	Ctoth	mi	fj	Nk	ml		Rate (0h)	Rate (7h)
1	pif1-NLSΔ+SV40	0 hr	100	139	0.3	10000	7	50	1	2.31667e+08	14	3.02158e-08	4.63333e+08	1.53845e-08		1.53845e-08
		7 hr	100	187	0.3	10000	899	50	1	3.11667e+08	1798	2.88449e-06	6.23333e+08	5.02005e-07			2.85428e-06
2	pif1-NLSΔ+SV40	0 hr	100	208	0.3	10000	26	50	1	3.46667e+08	52	7.5e-08	6.93333e+08	2.59516e-08		2.59516e-08
		7 hr	100	248	0.3	10000	1215	50	1	4.13333e+08	2430	2.93952e-06	8.26667e+08	4.89647e-07			2.86452e-06
3	pif1-NLSΔ+SV40	0 hr	100	198	0.3	10000	13	50	1	330000000	26	3.93939e-08	660000000	1.64984e-08		1.64984e-08
		7 hr	100	230	0.3	10000	1152	50	1	3.83333e+08	2304	3.00522e-06	7.66667e+08	5.04424e-07			2.96582e-06
4	pif1-NLSΔ+SV40	0 hr	100	285	0.3	10000	23	50	1	475000000	46	4.84211e-08	950000000	1.72977e-08		1.72977e-08
		7 hr	100	290	0.3	10000	1583	50	1	4.83333e+08	3166	3.27517e-06	9.66667e+08	5.25648e-07			3.22675e-06
5	pif1-NLSΔ+SV40	0 hr	100	336	0.3	10000	32	50	1	560000000	64	5.71429e-08	1120000000	1.87644e-08		1.87644e-08
		7 hr	100	411	0.3	10000	1810	50	1	685000000	3620	2.64234e-06	1370000000	4.16355e-07			2.58519e-06
6	pif1-NLSΔ+SV40	0 hr	100	295	0.3	10000	46	50	1	4.91667e+08	92	9.35593e-08	9.83333e+08	2.81686e-08		2.81686e-08
		7 hr	100	341	0.3	10000	1596	50	1	5.68333e+08	3192	2.80821e-06	1.13667e+09	4.50194e-07			2.71465e-06
7	pif1-NLSΔ+SV40	0 hr	100	431	0.3	10000	50	50	1	7.18333e+08	100	6.96056e-08	1.43667e+09	2.05591e-08		2.05591e-08
		7 hr	100	644	0.3	10000	2323	50	1	1.07333e+09	4646	2.16429e-06	2.14667e+09	3.29801e-07			2.09468e-06
8	pif1-NLSΔ+SV40	0 hr	100	204	0.3	10000	20	50	1	340000000	40	5.88235e-08	680000000	2.18123e-08		2.18123e-08
		7 hr	100	261	0.3	10000	1331	50	1	435000000	2662	3.05977e-06	870000000	5.03122e-07			3.00095e-06
9	pif1-NLSΔ+SV40	0 hr	100	283	0.3	10000	19	50	1	4.71667e+08	38	4.02827e-08	9.43333e+08	1.51469e-08		1.51469e-08
		7 hr	100	231	0.3	10000	1732	50	1	385000000	3464	4.4987e-06	770000000	7.13139e-07			4.45842e-06
10	pif1-NLSΔ+SV40	0 hr	100	167	0.3	10000	14	50	1	2.78333e+08	28	5.02994e-08	5.56667e+08	2.06133e-08		2.06133e-08
		7 hr	100	424	0.3	10000	779	50	1	7.06667e+08	1558	1.10236e-06	1.41333e+09	1.96006e-07			1.05206e-06
11	pif1-NLSΔ+SV40	0 hr	100	216	0.3	10000	77	50	1	360000000	154	2.13889e-07	720000000	5.74577e-08		5.74577e-08
		7 hr	100	264	0.3	10000	1512	50	1	440000000	3024	3.43636e-06	880000000	5.55039e-07			3.22247e-06
12	pif1-NLSΔ+SV40	0 hr	100	100	0.3	10000	38	50	1	1.66667e+08	76	2.28e-07	3.33333e+08	7.18037e-08		7.18037e-08
		7 hr	100	158	0.3	10000	870	50	1	2.63333e+08	1740	3.3038e-06	5.26667e+08	5.77787e-07			3.0758e-06
13	pif1-NLSΔ+SV40	0 hr	100	201	0.3	10000	21	50	1	335000000	42	6.26866e-08	670000000	2.29414e-08		2.29414e-08
		7 hr	100	239	0.3	10000	1223	50	1	3.98333e+08	2446	3.07029e-06	7.96667e+08	5.10953e-07			3.00761e-06
14	pif1-NLSΔ+SV40	0 hr	100	229	0.3	10000	20	50	1	3.81667e+08	40	5.24017e-08	7.63333e+08	1.9431e-08		1.9431e-08
		7 hr	100	307	0.3	10000	1039	50	1	5.11667e+08	2078	2.03062e-06	1.02333e+09	3.45967e-07			1.97822e-06
15	pif1-NLSΔ+SV40	0 hr	100	223	0.3	10000	19	50	1	3.71667e+08	38	5.11211e-08	7.43333e+08	1.92223e-08		1.92223e-08
		7 hr	100	280	0.3	10000	1072	50	1	4.66667e+08	2144	2.29714e-06	9.33333e+08	3.89602e-07			2.24602e-06
16	pif1-NLSΔ+SV40	0 hr	100	205	0.3	10000	23	50	1	3.41667e+08	46	6.73171e-08	6.83333e+08	2.4048e-08		2.4048e-08
		7 hr	100	374	0.3	10000	1776	50	1	6.23333e+08	3552	2.8492e-06	1.24667e+09	4.50112e-07			2.78188e-06
17	pif1-NLSΔ+SV40	0 hr	100	362	0.3	10000	37	50	1	6.03333e+08	74	6.1326e-08	1.20667e+09	1.94373e-08		1.94373e-08
		7 hr	100	511	0.3	10000	2730	50	1	8.51667e+08	5460	3.20548e-06	1.70333e+09	4.78237e-07			3.14415e-06
18	pif1-NLSΔ+SV40	0 hr	100	199	0.3	10000	30	50	1	3.31667e+08	60	9.04523e-08	6.63333e+08	3.0183e-08		3.0183e-08
		7 hr	100	310	0.3	10000	1622	50	1	5.16667e+08	3244	3.13935e-06	1.03333e+09	5.0216e-07			3.0489e-06
															median	2.05862e-08	2.91517e-06
															Minimum	1.87644e-08	2.58519e-06
															Maximum	2.59516e-08	3.0758e-06

## Sheet: S4_F
Biological repeat (experiment) #	Genotype	Time	Vtota	Ccomb	Vcomc	Dcomd	Csele	Vself	Dselg	Ctoth	mi	fj	Nk	ml		Rate (0h)	Rate (7h)
1	pif1-m2+NLSΔ	0 hr	100	229	0.3	10000	3	50	1	3.81667e+08	6	7.86026e-09	7.63333e+08	5.48746e-09		5.48746e-09
		7 hr	100	264	0.3	10000	209	50	1	440000000	418	4.75e-07	880000000	1.04956e-07			4.6714e-07
2	pif1-m2+NLSΔ	0 hr	100	245	0.3	10000	1	50	1	4.08333e+08	2	2.44898e-09	8.16667e+08	2.87235e-09		2.87235e-09
		7 hr	100	230	0.3	10000	217	50	1	3.83333e+08	434	5.66087e-07	7.66667e+08	1.24237e-07			5.63638e-07
3	pif1-m2+NLSΔ	0 hr	100	269	0.3	10000	1	50	1	4.48333e+08	2	2.23048e-09	8.96667e+08	2.61608e-09		2.61608e-09
		7 hr	100	194	0.3	10000	221	50	1	3.23333e+08	442	6.83505e-07	6.46667e+08	1.49515e-07			6.81275e-07
4	pif1-m2+NLSΔ	0 hr	100	315	0.3	10000	1	50	1	525000000	2	1.90476e-09	1050000000	2.23405e-09		2.23405e-09
		7 hr	100	370	0.3	10000	321	50	1	6.16667e+08	642	5.20541e-07	1.23333e+09	1.06678e-07			5.18636e-07
5	pif1-m2+NLSΔ	0 hr	100	284	0.3	10000	3	50	1	4.73333e+08	6	6.33803e-09	9.46667e+08	4.42475e-09		4.42475e-09
		7 hr	100	298	0.3	10000	250	50	1	4.96667e+08	500	5.03356e-07	9.93333e+08	1.07719e-07			4.97018e-07
6	pif1-m2+NLSΔ	0 hr	100	210	0.3	10000	1	50	1	350000000	2	2.85714e-09	700000000	3.35107e-09		3.35107e-09
		7 hr	100	250	0.3	10000	205	50	1	4.16667e+08	410	4.92e-07	8.33333e+08	1.09094e-07			4.89143e-07
7	pif1-m2+NLSΔ	0 hr	100	176	0.3	10000	0	50	1	2.93333e+08	0	0	5.86667e+08	0		0
		7 hr	100	221	0.3	10000	185	50	1	3.68333e+08	370	5.02262e-07	7.36667e+08	1.1348e-07			5.02262e-07
8	pif1-m2+NLSΔ	0 hr	100	290	0.3	10000	2	50	1	4.83333e+08	4	4.13793e-09	9.66667e+08	3.44206e-09		3.44206e-09
		7 hr	100	303	0.3	10000	169	50	1	505000000	338	3.34653e-07	1010000000	7.68906e-08			3.30516e-07
9	pif1-m2+NLSΔ	0 hr	100	281	0.3	10000	1	50	1	4.68333e+08	2	2.13523e-09	9.36667e+08	2.50436e-09		2.50436e-09
		7 hr	100	252	0.3	10000	207	50	1	420000000	414	4.92857e-07	840000000	1.09091e-07			4.90722e-07
10	pif1-m2+NLSΔ	0 hr	100	209	0.3	10000	2	50	1	3.48333e+08	4	5.74163e-09	6.96667e+08	4.77606e-09		4.77606e-09
		7 hr	100	195	0.3	10000	163	50	1	325000000	326	5.01538e-07	650000000	1.16017e-07			4.95797e-07
11	pif1-m2+NLSΔ	0 hr	100	166	0.3	10000	0	50	1	2.76667e+08	0	0	5.53333e+08	0		0
		7 hr	100	169	0.3	10000	142	50	1	2.81667e+08	284	5.04142e-07	5.63333e+08	1.19714e-07			5.04142e-07
12	pif1-m2+NLSΔ	0 hr	100	174	0.3	10000	2	50	1	290000000	4	6.89655e-09	580000000	5.73676e-09		5.73676e-09
		7 hr	100	165	0.3	10000	121	50	1	275000000	242	4.4e-07	550000000	1.07783e-07			4.33103e-07
13	pif1-m2+NLSΔ	0 hr	100	130	0.3	10000	0	50	1	2.16667e+08	0	0	4.33333e+08	0		0
		7 hr	100	153	0.3	10000	178	50	1	255000000	356	6.98039e-07	510000000	1.58842e-07			6.98039e-07
14	pif1-m2+NLSΔ	0 hr	100	201	0.3	10000	1	50	1	335000000	2	2.98507e-09	670000000	3.50112e-09		3.50112e-09
		7 hr	100	202	0.3	10000	159	50	1	3.36667e+08	318	4.72277e-07	6.73333e+08	1.09761e-07			4.69292e-07
15	pif1-m2+NLSΔ	0 hr	100	138	0.3	10000	7	50	1	230000000	14	3.04348e-08	460000000	1.54959e-08		1.54959e-08
		7 hr	100	170	0.3	10000	161	50	1	2.83333e+08	322	5.68235e-07	5.66667e+08	1.31751e-07			5.37801e-07
16	pif1-m2+NLSΔ	0 hr	100	138	0.3	10000	10	50	1	230000000	20	4.34783e-08	460000000	1.9718e-08		1.9718e-08
		7 hr	100	180	0.3	10000	166	50	1	300000000	332	5.53333e-07	600000000	1.27562e-07			5.09855e-07
17	pif1-m2+NLSΔ	0 hr	100	141	0.3	10000	0	50	1	235000000	0	0	470000000	0		0
		7 hr	100	178	0.3	10000	154	50	1	2.96667e+08	308	5.19101e-07	5.93333e+08	1.21374e-07			5.19101e-07
18	pif1-m2+NLSΔ	0 hr	100	218	0.3	10000	0	50	1	3.63333e+08	0	0	7.26667e+08	0		0
		7 hr	100	205	0.3	10000	202	50	1	3.41667e+08	404	5.9122e-07	6.83333e+08	1.31446e-07			5.9122e-07
19	pif1-m2+NLSΔ	0 hr	100	200	0.3	10000	3	50	1	3.33333e+08	6	9e-09	6.66667e+08	6.28314e-09		6.28314e-09
		7 hr	100	188	0.3	10000	158	50	1	3.13333e+08	316	5.04255e-07	6.26667e+08	1.17332e-07			4.95255e-07
20	pif1-m2+NLSΔ	0 hr	100	270	0.3	10000	2	50	1	450000000	4	4.44444e-09	900000000	3.69702e-09		3.69702e-09
		7 hr	100	197	0.3	10000	240	50	1	3.28333e+08	480	7.30964e-07	6.56667e+08	1.57561e-07			7.2652e-07
21	pif1-m2+NLSΔ	0 hr	100	216	0.3	10000	1	50	1	360000000	2	2.77778e-09	720000000	3.25799e-09		3.25799e-09
		7 hr	100	199	0.3	10000	196	50	1	3.31667e+08	392	5.90955e-07	6.63333e+08	1.32111e-07			5.88177e-07
22	pif1-m2+NLSΔ	0 hr	100	200	0.3	10000	18	50	1	3.33333e+08	36	5.4e-08	6.66667e+08	2.06087e-08		2.06087e-08
		7 hr	100	166	0.3	10000	265	50	1	2.76667e+08	530	9.57831e-07	5.53333e+08	2.02892e-07			9.03831e-07
															median	3.39657e-09	5.06999e-07
															Minimum	2.23405e-09	4.90722e-07
															Maximum	5.48746e-09	6.81275e-07
