# Supplementary material for: Identification of the nuclear localization signal in the Saccharomyces cerevisiae Pif1 DNA helicase
Source: PLoS Genet. 2023 Jul 24;19(7):e1010853. doi: 10.1371/journal.pgen.1010853 (PMC10399864; doi:10.1371/journal.pgen.1010853)
Supplement: S5 Table — (Related to Fig 6B) (XLSX) [file pgen.1010853.s005.xlsx]

## Sheet: S5
Supplemental Table5. AMBER analysis of all 3 indepedent biological repeats. (Related to Figure 6B)
		PIF1 (WT)														pif1∆														pif1-m2														pif1-NLS∆
Repeat 1	Time post DSB (hr)	P1			P2			P3			P4			Repeat 1	Time post DSB (hr)	P1			P2			P3			P4			Repeat 1	Time post DSB (hr)	P1			P2			P3			P4			Repeat 1	Time post DSB (hr)	P1			P2
		Ratio	Max	Min	Ratio	Max	Min	Ratio	Max	Min	Ratio	Max	Min			Ratio	Max	Min	Ratio	Max	Min	Ratio	Max	Min	Ratio	Max	Min			Ratio	Max	Min	Ratio	Max	Min	Ratio	Max	Min	Ratio	Max	Min			Ratio	Max	Min	Ratio	Max	Min
	0	2.17	2.24	2.1	1.02	1.05	0.988	1.02	1.06	0.989	0.928	0.959	0.897		0	2.03	2.09	1.97	1.04	1.07	1	0.985	1.02	0.948	0.893	0.925	0.86		0	2.05	2.12	1.99	0.997	1.03	0.962	1.01	1.05	0.979	0.891	0.923	0.859		0	2.14	2.2	2.07	1.03	1.07	1
	4	1.88	1.95	1.82	1.48	1.53	1.44	1.24	1.28	1.19	1.23	1.27	1.18		4	2	2.07	1.93	1.22	1.26	1.17	0.946	0.986	0.906	0.888	0.926	0.851		4	1.92	1.98	1.86	1.12	1.17	1.08	1.02	1.06	0.982	0.959	0.994	0.924		4	1.98	2.03	1.92	1.36	1.39	1.32
	5	2.06	2.13	1.99	1.57	1.62	1.52	1.43	1.48	1.38	1.31	1.35	1.26		5	1.94	2	1.88	1.26	1.3	1.22	0.882	0.914	0.849	0.866	0.896	0.836		5	1.97	2.03	1.9	1.18	1.22	1.13	1.05	1.08	1.01	0.936	0.969	0.904		5	1.99	2.05	1.93	1.31	1.36	1.26
	6	2.01	2.07	1.95	1.7	1.75	1.65	1.59	1.65	1.54	1.39	1.43	1.34		6	1.93	2	1.87	1.34	1.39	1.3	0.977	1.01	0.94	0.843	0.875	0.81		6	1.98	2.04	1.92	1.22	1.26	1.18	1.05	1.09	1.02	0.896	0.929	0.862		6	2.09	2.16	2.03	1.52	1.57	1.47
	7	2.13	2.2	2.05	1.6	1.65	1.54	1.56	1.62	1.51	1.51	1.56	1.46		7	2.01	2.08	1.94	1.43	1.48	1.38	0.898	0.935	0.862	0.907	0.945	0.87		7	1.98	2.05	1.92	1.31	1.36	1.26	1.11	1.15	1.08	1.02	1.06	0.984		7	2.04	2.1	1.98	1.35	1.39	1.31
	8	2.02	2.08	1.95	1.66	1.71	1.61	1.63	1.68	1.58	1.48	1.53	1.43		8	1.96	2.03	1.89	1.35	1.4	1.3	0.935	0.974	0.896	0.948	0.985	0.911		8	2.06	2.12	2	1.31	1.36	1.26	1.13	1.17	1.1	0.996	1.03	0.963		8	1.98	2.04	1.92	1.24	1.28	1.21
	9	2.12	2.19	2.05	1.69	1.74	1.64	1.64	1.69	1.58	1.51	1.56	1.46		9	1.98	2.05	1.92	1.28	1.33	1.24	0.942	0.976	0.908	0.827	0.858	0.797		9	1.98	2.04	1.92	1.27	1.32	1.23	1.17	1.21	1.13	1.08	1.12	1.04		9	1.81	1.88	1.75	1.29	1.33	1.25
	10	2.04	2.1	1.97	1.72	1.77	1.67	1.65	1.69	1.6	1.59	1.63	1.54		10	1.97	2.03	1.91	1.22	1.26	1.19	1.02	1.06	0.985	0.91	0.94	0.879		10	2	2.09	1.92	1.23	1.28	1.18	1.11	1.15	1.06	0.98	1.02	0.943		10	2.05	2.11	1.99	1.3	1.34	1.26
		PIF1 (WT)														pif1∆														pif1-m2														pif1-NLS∆
Repeat 2	Time post DSB (hr)	P1			P2			P3			P4			Repeat 2	Time post DSB (hr)	P1			P2			P3			P4			Repeat 2	Time post DSB (hr)	P1			P2			P3			P4			Repeat 2	Time post DSB (hr)	P1			P2
		Ratio	Max	Min	Ratio	Max	Min	Ratio	Max	Min	Ratio	Max	Min			Ratio	Max	Min	Ratio	Max	Min	Ratio	Max	Min	Ratio	Max	Min			Ratio	Max	Min	Ratio	Max	Min	Ratio	Max	Min	Ratio	Max	Min			Ratio	Max	Min	Ratio	Max	Min
	0	2.08	2.17	2	1.02	1.07	0.962	0.935	0.989	0.88	1	1.06	0.948		0	2.09	2.16	2.01	1.08	1.12	1.05	1.07	1.1	1.03	1.01	1.04	0.978		0	2.11	2.18	2.04	1.03	1.07	0.998	0.939	0.975	0.903	1.01	1.05	0.974		0	1.71	1.9	1.52	1.12	1.27	0.962
	4	1.9	2.01	1.8	1.05	1.13	0.972	1.06	1.15	0.982	0.935	1.01	0.858		4	1.97	2.03	1.91	1.14	1.17	1.1	1.08	1.12	1.05	1.09	1.12	1.06		4	1.95	2	1.89	1.06	1.1	1.03	1.03	1.06	0.993	0.987	1.02	0.952		4	1.76	1.89	1.63	1.19	1.32	1.06
	5	1.89	2	1.78	1.45	1.53	1.36	1.17	1.25	1.09	1.21	1.29	1.14		5	1.97	2.03	1.9	1.07	1.1	1.03	0.953	0.983	0.923	1	1.04	0.972		5	1.81	1.87	1.75	1.05	1.08	1.02	1	1.04	0.972	0.932	0.963	0.9		5	1.72	1.83	1.61	1.03	1.17	0.897
	6	1.97	2.06	1.88	1.4	1.49	1.32	1.38	1.47	1.29	1.32	1.41	1.23		6	2.01	2.08	1.94	1.08	1.11	1.05	1.03	1.07	1	1.02	1.05	0.989		6	1.82	1.91	1.74	1.05	1.09	1.02	1.07	1.1	1.03	0.956	0.991	0.92		6	2.08	2.17	2	1.16	1.28	1.03
	7	1.96	2.06	1.85	1.49	1.59	1.39	1.4	1.5	1.3	1.38	1.49	1.28		7	2.01	2.07	1.94	1.15	1.18	1.12	1.06	1.09	1.03	1.08	1.11	1.05		7	2.08	2.14	2.01	1.22	1.26	1.18	1.12	1.16	1.08	1.13	1.18	1.08		7	1.84	1.93	1.74	1.24	1.3	1.17
	8	2.09	2.17	2.02	1.7	1.76	1.64	1.62	1.7	1.55	1.65	1.72	1.58		8	1.99	2.06	1.93	1.24	1.28	1.2	1.1	1.13	1.07	1.11	1.15	1.08		8	2.07	2.13	2.01	1.26	1.29	1.22	1.21	1.25	1.17	1.09	1.12	1.05		8	1.92	2.02	1.82	1.22	1.29	1.15
	9	1.94	2.03	1.85	1.74	1.81	1.66	1.68	1.75	1.61	1.69	1.78	1.61		9	2.01	2.07	1.94	1.15	1.18	1.12	1.06	1.09	1.02	1.04	1.07	1.01		9	1.99	2.07	1.92	1.19	1.24	1.14	1.13	1.19	1.08	1.04	1.09	0.989		9	1.76	1.9	1.62	1.23	1.35	1.11
	10	2.01	2.09	1.93	1.74	1.82	1.65	1.69	1.78	1.6	1.62	1.71	1.54		10	1.79	1.91	1.67	1.25	1.34	1.15	1.06	1.15	0.972	0.998	1.07	0.921		10	1.99	2.05	1.93	1.15	1.19	1.11	1.1	1.14	1.06	1.02	1.06	0.985		10	1.96	2.04	1.88	1.28	1.34	1.23
		PIF1 (WT)														pif1∆														pif1-m2														pif1-NLS∆
Repeat 3	Time post DSB (hr)	P1			P2			P3			P4			Repeat 3	Time post DSB (hr)	P1			P2			P3			P4			Repeat 3	Time post DSB (hr)	P1			P2			P3			P4			Repeat 3	Time post DSB (hr)	P1			P2
		Ratio	Max	Min	Ratio	Max	Min	Ratio	Max	Min	Ratio	Max	Min			Ratio	Max	Min	Ratio	Max	Min	Ratio	Max	Min	Ratio	Max	Min			Ratio	Max	Min	Ratio	Max	Min	Ratio	Max	Min	Ratio	Max	Min			Ratio	Max	Min	Ratio	Max	Min
	0	2.23	2.31	2.15	1.13	1.17	1.09	0.858	0.892	0.824	1.03	1.06	0.995		0	2.07	2.15	1.99	0.985	1.02	0.948	1.08	1.12	1.04	1	1.04	0.966		0	2.13	2.23	2.03	1.04	1.09	0.991	1.07	1.12	1.02	1.03	1.07	0.986		0	2.02	2.1	1.94	1.14	1.18	1.11
	4	2.07	2.15	1.99	1.28	1.33	1.23	1.18	1.23	1.14	1.15	1.19	1.11		4	2.08	2.16	2.01	0.996	1.03	0.957	1.02	1.06	0.983	1.03	1.07	0.995		4	1.95	2.04	1.86	1.06	1.11	1.01	1.06	1.1	1.02	1.1	1.15	1.06		4	2.02	2.09	1.94	1.18	1.24	1.12
	5	2.09	2.18	2.01	1.41	1.45	1.36	1.31	1.35	1.26	1.27	1.31	1.23		5	2.02	2.08	1.95	1.06	1.09	1.03	1.01	1.05	0.98	1.02	1.06	0.991		5	2.05	2.13	1.97	1.04	1.08	0.998	1.07	1.11	1.03	1.01	1.05	0.975		5	2.12	2.2	2.04	1.23	1.3	1.16
	6	2.03	2.11	1.95	1.56	1.61	1.51	1.51	1.56	1.46	1.5	1.55	1.45		6	2.05	2.12	1.97	1.18	1.22	1.14	1.11	1.15	1.07	1.09	1.13	1.05		6	2.27	2.37	2.17	1.15	1.19	1.1	1.12	1.16	1.08	1.01	1.04	0.977		6	2.11	2.19	2.04	1.32	1.39	1.25
	7	2.22	2.3	2.13	1.68	1.74	1.63	1.61	1.66	1.55	1.54	1.59	1.49		7	2.11	2.18	2.05	1.11	1.15	1.08	1.05	1.08	1.02	1.06	1.09	1.03		7	1.92	2	1.83	1.41	1.45	1.36	1.24	1.29	1.2	1.13	1.17	1.08		7	2.16	2.23	2.09	1.3	1.34	1.27
	8	2.15	2.24	2.07	1.78	1.83	1.72	1.66	1.71	1.6	1.6	1.66	1.55		8	2.06	2.12	2	1.07	1.1	1.03	1.05	1.09	1.02	1.02	1.05	0.985		8	2.17	2.26	2.09	1.14	1.19	1.09	0.985	1.03	0.94	0.849	0.892	0.806		8	2.14	2.21	2.07	1.24	1.28	1.21
	9	2.12	2.2	2.03	1.73	1.78	1.67	1.77	1.83	1.71	1.69	1.74	1.63		9	2.07	2.13	2.01	1.08	1.12	1.04	1.12	1.16	1.08	1.08	1.11	1.04		9	2.19	2.28	2.1	1.22	1.29	1.16	1.03	1.09	0.967	0.941	0.994	0.887		9	2.19	2.27	2.12	1.38	1.42	1.34
	10	2.05	2.13	1.97	1.77	1.83	1.71	1.8	1.9	1.7	1.7	1.75	1.64		10	2.15	2.23	2.08	1.06	1.11	1.02	1.16	1.2	1.11	1.07	1.11	1.03		10	2.3	2.4	2.2	1.17	1.21	1.13	1.11	1.16	1.07	1.06	1.09	1.02		10	2.06	2.14	1.98	1.36	1.43	1.3
[truncated: 32 more columns]
