# Supplementary material for: Identification of the nuclear localization signal in the Saccharomyces cerevisiae Pif1 DNA helicase
Source: PLoS Genet. 2023 Jul 24;19(7):e1010853. doi: 10.1371/journal.pgen.1010853 (PMC10399864; doi:10.1371/journal.pgen.1010853)
Supplement: S6 Table — (XLSX) [file pgen.1010853.s006.xlsx]

## Sheet: S6.
Supplemental Table 6. List of oligonucleotides used in this study
Oligo numbers	Sequences	Description	Location
OL5027	CAGATGAGCAAGTGAAAAAAgtttt	CRISPR (Forward) targeting NLS position in PIF1	only capital letters: chrXIII (149206-149187)
OL5028	TTTTTTCACTTGCTCATCTGgatca	CRISPR (Reverse) targeting NLS position in PIF1	only capital letters: chrXIII (149187-149206)
OL5029	TATCTTCAGCCGAAAGTGCCTATAAGCAACTTGAGGCAGATGAGCAAGTG TTAGACTACGCACCAGGCCCTAAATATAAGGCTAAATCCAAGTCAAAGTC	pif1-NLS deletion long homology oligo	ChrXIII (149242-149193, 149180-149131)
OL5030	TATGTACTTATTCTAAGATG gtttt	CRISPR (forward) targeting PIF1 for insertion of SV40	only capital letters: ChrXIII (148946-148965)
OL5031	CATCTTAGAATAAGTACATA gatca	CRISPR (reverse) targeting PIF1 for insertion of SV40	only capital letters: ChrXIII (148965-148946)
OL5032	AAGAGTGATATAGGTGAGCCGGTC	forward primer for PCR of SV40 from pCG82	ChrXIII (149723-149700)
OL5033	AGAGTCTAATAGTAATCAAGTTCATTCATTGGTTTCCGACGAACCTCGTGGTCAGGATACCGAAGACCACATCTTAGAAccaaaaaaaaaaagaaaagtt	Reverse primer for PCR of SV40 from pCG82. The small letters correspond to the sequence of SV40 NLS from pCG82 and the capital letters represent homology to the region flanking the PIF1 gene	only capital letters: ChrXIII (148955-148873)
RL216	AAAAGAGTCTAATAGTAATCAAGTTCATTCATTGGTTTCCGACGAACCTCGTGGTCAGGATACCGAAGATCATATATTGGAAcccgggttaattaacggt	Oligo (forward) used for 13xMyc amplification from pFA6a-13xMyc-KanMX6. The small letters correspoinding to linker protein sequence of pFA6a-13xMyc-KanMX6 and the capital letters represent homology to the region flanking the PIF1 region	only capital letters: ChrXIII (149037-148956)
RL217	AAACCGCGGAACTATGTATCTCGGCCTTGATTATTATAGCAGTTTGTATTCTATATAACTATGTGTATTAATATGTAC cagtatagcgaccagcattca	Oligo (reverse) used for 13xMyc amplification from pFA6a-13xMyc-KanMX6. The small letters correspoinding to end of KANMX sequence of pFA6a-13xMyc-KanMX6 and the capital letters represent homology to the region flanking the PIF1 region	only capital letters: ChrXIII (148875-148952)
RL218	TCGTTCCAATTTACGCTGGTT	ACT1 (forward)	Chr VI (53903-53883)
RL219	CGGCCAAATCGATTCTCAA	ACT1 (reversed)	ChrVI (53844-53862)
RL220	GGTAGGCGAGGACATTATCTATCA	MATa (forward)	ChrIII (199414-199437)
RL221	GAAGAATACCAGTTTATCTCGCATTCAAATC	MATa (reverse)	ChrIII (199681-199651)
RL196	TCTCGTCGACATCCATGTCAATTCC	YBL028C (forward)	ChrII (167649-167673)
RL197	GACACTGATGACAAACCAAGAGTTCA	YBL028C (reserse)	ChrII (167902-167877)
RL251	ATCACATGACTACCTAACAAAATATTTATTTTT	CEN13 (forward)	ChrXIII (268031-268063)
RL252	ATTTAAAGTTCGGAACGCATACACATTAAA	CEN13 (reverse)	ChrXIII (268149-268120)
RL304	TTAATGTAACTCCTTCGGGATTTG	Pif1-mitoDNA G4 site (forward)	Mitochondrion (31136-31159)
RL305	AATAAATTCCACCTTCAGCGTAG	Pif1-mitoDNA G4 site (reverse)	Mitochondrion (31309-31287)
RL367	AGTTCATTCATTGGTTTCCGACGAACCTCGTGGTCAGGATACCGAAGACCACATCTTAGAA CCAAAAAAAAAAAGAAAAGTTCCCGGGTTAATTAACGGT	Oligo (forward) used for 13xMyc amplification from pFA6a-13xMyc-KanMX6 to create AM7077. Green letters are corresponding to linker protein sequence of pFA6a-13xMyc-KanMX6 and the red letters are corresponding to SV40 NLS sequences. The capital letters represent homology to the region flanking the PIF1 region.	only capital letters: ChrXIII (149016-148956)
