# Supplementary material for: Identification of the nuclear localization signal in the Saccharomyces cerevisiae Pif1 DNA helicase
Source: PLoS Genet. 2023 Jul 24;19(7):e1010853. doi: 10.1371/journal.pgen.1010853 (PMC10399864; doi:10.1371/journal.pgen.1010853)
Supplement: S7 Table — (XLSX) [file pgen.1010853.s007.xlsx]

## Sheet: S7.
Supplemental Table 7. Plasmids used in this study
	Plasmid name	Plasmid information	Source
	pRL10	CRISPR-Cas9 used for creating pif1-NLS∆	[1]
	pRL11	CRISPR-Cas9 used for creating pif1-NLS∆+SV40	[1]
	pRS414	ARS CEN6 TRP1 (used as empty vector in Fig.8)	[2]
	pMB282	pRS414 witin insertion of Pif1-3XFLAG under the control of the RRM3 promoter	[3]
	pCG17	pMB282 where RRM3 promoter was replaced by PIF1 promoter	[4]
	pCG80	Created from pCG17 by deletion of PIF1 sequence corresponding to 781KKRK784 amino acids to create the pif1-NLSΔ	This study
	pCG82	Created from pCG80 by insertion of the SV40 T-antigen amino acids 126PKKKRKV132 to C-terminal end of pif1-NLSΔ	This study
	pFA6a-13xMyc-KanMX6	Plasmid containing 13xMyc epitope to modify pif1 mutants for ChIP assay	[5]

## Sheet: References
References
[1]	Anand R, Beach A, Li K, Haber J. Rad51-mediated double-strand break repair and mismatch correction of divergent substrates. Nature. 2017;544(7650):377-80. Epub 2017/04/14. doi: 10.1038/nature22046. PubMed PMID: 28405019; PubMed Central PMCID: PMCPMC5544500.
[2]	Sikorski RS, Hieter P. A system of shuttle vectors and yeast host strains designed for efficient manipulation of DNA in Saccharomyces cerevisiae. Genetics. 1989;122(1):19-27. Epub 1989/05/01. doi: 10.1093/genetics/122.1.19. PubMed PMID: 2659436; PubMed Central PMCID: PMCPMC1203683.
[3]	Paeschke K, Bochman ML, Garcia PD, Cejka P, Friedman KL, Kowalczykowski SC, et al. Pif1 family helicases suppress genome instability at G-quadruplex motifs. Nature. 2013;497(7450):458-62. Epub 2013/05/10. doi: 10.1038/nature12149. PubMed PMID: 23657261; PubMed Central PMCID: PMCPMC3680789.
[4]	Geronimo CL, Singh SP, Galletto R, Zakian VA. The signature motif of the Saccharomyces cerevisiae Pif1 DNA helicase is essential in vivo for mitochondrial and nuclear functions and in vitro for ATPase activity. Nucleic Acids Res. 2018;46(16):8357-70. Epub 2018/09/22. doi: 10.1093/nar/gky655. PubMed PMID: 30239884; PubMed Central PMCID: PMCPMC6144861.
[5]	Longtine MS, McKenzie A, Demarini DJ, Shah NG, Wach A, Brachat A, et al. Additional modules for versatile and economical PCR-based gene deletion and modification in Saccharomyces cerevisiae. Yeast. 1998;14(10):953-61. doi: 10.1002/(SICI)1097-0061(199807)14:10<953::AID-YEA293>3.0.CO;2-U. PubMed PMID: 9717241.
